# Supplementary material for: Exon Junction Complex Shapes the Transcriptome by Repressing Recursive Splicing
Source: Mol Cell. 2018 Nov 1;72(3):496–509.e9. doi: 10.1016/j.molcel.2018.09.033 (PMC6224609; doi:10.1016/j.molcel.2018.09.033)
Supplement: Table S5. Sequences of the Splicing Reporters Used in this Study, Related to Figures 1, 3, 4, and 5 [file mmc2.xlsx]

## Sheet: TableS5
Sequences of the splicing reporters used in this study
KPNA1 Unspliced Wt	Cloned in pcDNA3 (HindIII/EcoRI) and pcDNA5/FRT/TO (HindIII/NotI)	AagcttGCATAATGATTATAAAGTGGTTTCTCCTGCTTTGCGAGCTGTGGGAAACATTGTCACAGGGGATGATATTCAGACACAGgtatgaagaagtggtaacttttttttgtcctttaaaaacagtatattgaacttcatgatcatgtttctattatcgtattttactccatattattagggaacgtaGGCGCGCCcgtaCGTACGcgtaGGCCGGCCcgtacaaggggagatgttatgtctttcataaaatgtgttccttaagttaaacattgatatttagaacaatacaataagtaaaattttcaaactttttcttttagGTAATTCTGAATTGCTCAGCTCTGCAGAGTTTATTGCATTTGCTGAGTAGCCCAAAGGAATCTATCAAAAAGGAAG…
KPNA1 Part-spliced	Cloned in pcDNA3 (HindIII/EcoRI)	aagcttGCATAATGATTATAAAGTGGTTTCTCCTGCTTTGCGAGCTGTGGGAAACATTGTCACAGGGGATGATATTCAGACACAGGTAATTCTGAATTGCTCAGCTCTGCAGAGTTTATTGCATTTGCTGAGTAGCCCAAAGGAATCTATCAAAAAGGAAGCATGTTGGACGATATCTAATATTACAGCTGGAAATAGGGCACAGATCCAGgtaacctcataggacctaacttctctttcagtatttttattgaaaagtaaggtttttttctcagtcaccctttaaaacacatttgtttttggctgggtgcCgtaaccggtcgtaatcgattgtagggtgttaatagtcaaactagcttagaaattataattagtatcatgaatatttttataaatctc…
KPNA1 Part-spliced Mut	Cloned in pcDNA5/FRT/TO (HindIII/NotI)	aagcttGCATAATGATTATAAAGTGGTTTCTCCTGCTTTGCGAGCTGTGGGAAACATTGTCACAGGGGATGATATTCAGACACAGGCAGCTCTGAATTGCTCAGCTCTGCAGAGTTTATTGCATTTGCTGAGTAGCCCAAAGGAATCTATCAAAAAGGAAGCATGTTGGACGATATCTAATATTACAGCTGGAAATAGGGCACAGATCCAGgtaacctcataggacctaacttctctttcagtatttttattgaaaagtaaggtttttttctcagtcaccctttaaaacacatttgtttttggctgggtgcCgtaaccggtcgtaatcgattgtagggtgttaatagtcaaactagcttagaaattataattagtatcatgaatatttttataaatctc…
KPNA1 Unspliced SL2 Wt	Cloned in pcDNA5/FRT/TO (HindIII/NotI)	AAGCTTGCATAATGATTATAAAGTGGTTTCTCCTGCTTTGCGAGCTGTGGGAAAAGCACGAGCATCAGCCGTGCCTCAGACACAGGTATGAAGAAGTGGTAACTTTTTTTTGTCCTTTAAAAACAGTATATTGAACTTCATGATCATGTTTCTATTATCGTATTTTACTCCATATTATTAGGGAACGTAGGCGCGCCcgtaCGTACGcgtaGGCCGGCCcgtacaaggggagatgttatgtctttcataaaatgtgttccttaagttaaacattgatatttagaacaatacaataagtaaaattttcaaactttttcttttagGTAATTCTGAATTGCTCAGCTCTGCAGAGTTTATTGCATTTGCTGAGTAGCCCAAAGGAATCTATCAAAAAGGAAG…
KPNA1 Unspliced SL2 Mut	Cloned in pcDNA5/FRT/TO (HindIII/NotI)	AAGCTTGCATAATGATTATAAAGTGGTTTCTCCTGCTTTGCGAGCTGTGGGAAAAGCACGAGCATGAGCCGTGCCTCAGACACAGGTATGAAGAAGTGGTAACTTTTTTTTGTCCTTTAAAAACAGTATATTGAACTTCATGATCATGTTTCTATTATCGTATTTTACTCCATATTATTAGGGAACGTAGGCGCGCCcgtaCGTACGcgtaGGCCGGCCcgtacaaggggagatgttatgtctttcataaaatgtgttccttaagttaaacattgatatttagaacaatacaataagtaaaattttcaaactttttcttttagGTAATTCTGAATTGCTCAGCTCTGCAGAGTTTATTGCATTTGCTGAGTAGCCCAAAGGAATCTATCAAAAAGGAAG…
KPNA1 Unspliced Mut	Cloned in pcDNA5/FRT/TO (HindIII/NotI)	AagcttGCATAATGATTATAAAGTGGTTTCTCCTGCTTTGCGAGCTGTGGGAAACATTGTCACAGGGGATGATATTCAGACACAGgtatgaagaagtggtaacttttttttgtcctttaaaaacagtatattgaacttcatgatcatgtttctattatcgtattttactccatattattagggaacgtaGGCGCGCCcgtaCGTACGcgtaGGCCGGCCcgtacaaggggagatgttatgtctttcataaaatgtgttccttaagttaaacattgatatttagaacaatacaataagtaaaattttcaaactttttcttttagGCAGCTCTGAATTGCTCAGCTCTGCAGAGTTTATTGCATTTGCTGAGTAGCCCAAAGGAATCTATCAAAAAGGAAG…
aCADM2 Unspliced Wt	Cloned in pcDNA3 (HindIII/EcoRI) and pcDNA5/FRT/TO (HindIII/NotI)	AAGCTTCTCCACACCTCCCTGCAAGCTGAGGGAGCCGGCTCCGGCCTTGGCCAGCCCAGGAGGGGGCTCCCACAGTGCAGCGGCGGGCTGAAGGGCTCTCAAGTGCCGCCAAAGTGGGAGCCCAGGCAGAGGAGGCGCCGAGAGCGAGGGAGGGCTCTGAGGACTGCCAGCACGCTGTCACCTCTCAATATCACAAGTgtaagaaaggttattgttttatgtaacttgtgtttcagttcagtatatatgcgtatattcatatatacaaatgtgctcacaggatcacattacacagtgccgtaGGCGCGCCcgtaCGTACGcgtaGGCCGGCCcgtaaattgtgactgtaatccaccatctctcattttgtccactgcaaacttcgaaataatatccctt…
aCADM2 Unspliced Mut	Cloned in pcDNA3 (HindIII/EcoRI) and pcDNA5/FRT/TO (HindIII/NotI)	AAGCTTCTCCACACCTCCCTGCAAGCTGAGGGAGCCGGCTCCGGCCTTGGCCAGCCCAGGAGGGGGCTCCCACAGTGCAGCGGCGGGCTGAAGGGCTCTCAAGTGCCGCCAAAGTGGGAGCCCAGGCAGAGGAGGCGCCGAGAGCGAGGGAGGGCTCTGAGGACTGCCAGCACGCTGTCACCTCTCAATATCACAAGTgtaagaaaggttattgttttatgtaacttgtgtttcagttcagtatatatgcgtatattcatatatacaaatgtgctcacaggatcacattacacagtgccgtaGGCGCGCCcgtaCGTACGcgtaGGCCGGCCcgtaaattgtgactgtaatccaccatctctcattttgtccactgcaaacttcgaaataatatccctt…
aCADM2 Part-spliced	Cloned in pcDNA3 (HindIII/EcoRI)	AAGCTTCTCCACACCTCCCTGCAAGCTGAGGGAGCCGGCTCCGGCCTTGGCCAGCCCAGGAGGGGGCTCCCACAGTGCAGCGGCGGGCTGAAGGGCTCTCAAGTGCCGCCAAAGTGGGAGCCCAGGCAGAGGAGGCGCCGAGAGCGAGGGAGGGCTCTGAGGACTGCCAGCACGCTGTCACCTCTCAATATCACAAGTGTAAGCACATTAATCATTCCAGTGTAATCAGACTGCATCAAGGtaaaacaagaaaaagtggtgaaattatatcttatagcaatgttcaatatataaatatatatgtggttttgaaaaaaatgttttaaagccaatgttctttcgtaaccggtcgtaatcgatcgtaaattttattttgcatgagaagttaaggccagtgta…
aCADM2 Part-spliced Mut	Cloned in pcDNA3 (HindIII/EcoRI)	AAGCTTCTCCACACCTCCCTGCAAGCTGAGGGAGCCGGCTCCGGCCTTGGCCAGCCCAGGAGGGGGCTCCCACAGTGCAGCGGCGGGCTGAAGGGCTCTCAAGTGCCGCCAAAGTGGGAGCCCAGGCAGAGGAGGCGCCGAGAGCGAGGGAGGGCTCTGAGGACTGCCAGCACGCTGTCACCTCTCAATATCACAAGTGCAGCCACATTAATCATTCCAGTGTAATCAGACTGCATCAAGGtaaaacaagaaaaagtggtgaaattatatcttatagcaatgttcaatatataaatatatatgtggttttgaaaaaaatgttttaaagccaatgttctttcgtaaccggtcgtaatcgatcgtaaattttattttgcatgagaagttaaggccagtgta…
mCADM2 Unspl SL2 Wt (-20)	Cloned in pcDNA5/FRT/TO (HindIII/NotI)	AAGCTTctgctgccgccgatccgagtCCGCGGGTTCGAACACCGCAGCGGTGGGGACGGTGGGTCCGGCGGGCGCCGGGAGGAGGACACCAGCGGAGCCCTGCACTCTCGTGCCCCGCTCACCAGCATCTACTTGCCCCCTCGTTCCTTCCCCAGCCCTTTAGAGAAGGGACCATGATTTGGAAACGCAGCGCCGTTCTCCAAAGCACGAGCATCAGCCGTGCCTCGCTACAAGgtaatccccgccccggcgcagggaacatcaacttctcgcccattccccatcttccccattccaccccatatttccactctcccctcccagtctccctgtccgtaGGCGCGCCcgttCGTACGcgtaGGCCGGCCcgtaaattgtgactgtaatccaccatctctc…
mCADM2 Unspl SL2 Mut	Cloned in pcDNA5/FRT/TO (HindIII/NotI)	AAGCTTctgctgccgccgatccgagtCCGCGGGTTCGAACACCGCAGCGGTGGGGACGGTGGGTCCGGCGGGCGCCGGGAGGAGGACACCAGCGGAGCCCTGCACTCTCGTGCCCCGCTCACCAGCATCTACTTGCCCCCTCGTTCCTTCCCCAGCCCTTTAGAGAAGGGACCATGATTTGGAAACGCAGCGCCGTTCTCCAAAGCACGAGCATGAGCCGTGCCTCGCTACAAGgtaatccccgccccggcgcagggaacatcaacttctcgcccattccccatcttccccattccaccccatatttccactctcccctcccagtctccctgtccgtaGGCGCGCCcgttCGTACGcgtaGGCCGGCCcgtaaattgtgactgtaatccaccatctctc…
PSMA3-AS1_Wt	Cloned in pcDNA5/FRT/TO (HindIII/NotI)	AAGCTTAGCTTGTCGGCGCCATTTTGTCTCGGCAGCGGTGGCCGTAGCTCCATCGCATTTTATGTTTCTGGCGAGAAGGGAACGGAGTTTTCATCAGGTAGATTGGTTTTTGTGCGGCCGTCCTCCACCGTTTCCTCCAGGACAGCACCTAGTCGTGGCCGGAGGAGTCTCAGAGCTGTCAGAAAGGTCAGTTGGAGGCTATGGTTGTCCGATTGACTGGGGGGATGGCGCAGCCCTAGCGGCACCGGCACCGGAAGTGAAGGGGCCGCAGGCAGCCATGGTAAACTTCgtaaccggatccaatcgatATCGCAGTCTTTAAGTTACACATACCATAAAATATATGAGAATTTTTCTTGGACCCTAGGAGTGATTTTTTTTTTCCACTTTTTTTTTTTT…
KPNA1 Unspliced Microexon	Cloned in pcDNA5/FRT/TO (HindIII/NotI)	aagcttGCATAATGATTATAAAGTGGTTTCTCCTGCTTTGCGAGCTGTGGGAAACATTGTCACAGGGGATGATATTCAGACACAGgtatgaagaagtggtaacttttttttgtcctttaaaaacagtatattgaacttcatgatcatgtttctattatcgtattttactccatattattagggaacgtaGGCGCGCCcgtaCGTACGcgtaGGCCGGCCcgtacaaggggagatgttatgtctttcataaaatgtgttccttaagttaaacattgatatttagaacaatacaataagtaaaattttcaaactttttcttttagGCACAGGTAATTCTGAATTGCTCAGCTCTGCAGAGTTTATTGCATTTGCTGAGTAGCCCAAAGGAATCTATCAAAA…
KPNA1 Unspliced Microexon Internal 5ss Mut	Cloned in pcDNA5/FRT/TO (HindIII/NotI)	aagcttGCATAATGATTATAAAGTGGTTTCTCCTGCTTTGCGAGCTGTGGGAAACATTGTCACAGGGGATGATATTCAGACACAGgtatgaagaagtggtaacttttttttgtcctttaaaaacagtatattgaacttcatgatcatgtttctattatcgtattttactccatattattagggaacgtaGGCGCGCCcgtaCGTACGcgtaGGCCGGCCcgtacaaggggagatgttatgtctttcataaaatgtgttccttaagttaaacattgatatttagaacaatacaataagtaaaattttcaaactttttcttttagGCACAGGCAATTCTGAATTGCTCAGCTCTGCAGAGTTTATTGCATTTGCTGAGTAGCCCAAAGGAATCTATCAAAA…
KPNA1 Unspliced Microexon Canonical 5ss Mut	Cloned in pcDNA5/FRT/TO (HindIII/NotI)	aagcttGCATAATGATTATAAAGTGGTTTCTCCTGCTTTGCGAGCTGTGGGAAACATTGTCACAGGGGATGATATTCAGACACAGgtatgaagaagtggtaacttttttttgtcctttaaaaacagtatattgaacttcatgatcatgtttctattatcgtattttactccatattattagggaacgtaGGCGCGCCcgtaCGTACGcgtaGGCCGGCCcgtacaaggggagatgttatgtctttcataaaatgtgttccttaagttaaacattgatatttagaacaatacaataagtaaaattttcaaactttttcttttagGCACAGGTAATTCTGAATTGCTCAGCTCTGCAGAGTTTATTGCATTTGCTGAGTAGCCCAAAGGAATCTATCAAAA…
KPNA1 Part-spliced Microexon	Cloned in pcDNA5/FRT/TO (HindIII/NotI)	aagcttGCATAATGATTATAAAGTGGTTTCTCCTGCTTTGCGAGCTGTGGGAAACATTGTCACAGGGGATGATATTCAGACACAGGCACAGGTAATTCTGAATTGCTCAGCTCTGCAGAGTTTATTGCATTTGCTGAGTAGCCCAAAGGAATCTATCAAAAAGGAAGCATGTTGGACGATATCTAATATTACAGCTGGAAATAGGGCACAGATCCAGgtaacctcataggacctaacttctctttcagtatttttattgaaaagtaaggtttttttctcagtcaccctttaaaacacatttgtttttggctgggtgcCgtaaccggtcgtaatcgattgtagggtgttaatagtcaaactagcttagaaattataattagtatcatgaatatttttata…
mCADM2 Unspl SL2 -28	Cloned in pcDNA5/FRT/TO mCADM2 Unspl SL2 Wt (-20) (HindIII/AscI)	AAGCTTCTGCTGCCGCCGATCCGAGTCCGCGGGTTCGAACACCGCAGCGGTGGGGACGGTGGGTCCGGCGGGCGCCGGGAGGAGGACACCAGCGGAGCCCTGCACTCTCGTGCCCCGCTCACCAGCATCTACTTGCCCCCTCGTTCCTTCCCCAGCCCTTTAGAGAAGGGACCATGATTTGGAAACGCAGCGCAAAGCACGAGCATCAGCCGTGCCTCGGGCTCCTGCTACAAGgtaatccccgccccggcgcagggaacatcaacttctcgcccattccccatcttccccattccaccccatatttccactctcccctcccagtctccctgtccgtaGGCGCGCCc
mCADM2 Unspl SL2 -36	Cloned in pcDNA5/FRT/TO mCADM2 Unspl SL2 Wt (-20) (HindIII/AscI)	AAGCTTCTGCTGCCGCCGATCCGAGTCCGCGGGTTCGAACACCGCAGCGGTGGGGACGGTGGGTCCGGCGGGCGCCGGGAGGAGGACACCAGCGGAGCCCTGCACTCTCGTGCCCCGCTCACCAGCATCTACTTGCCCCCTCGTTCCTTCCCCAGCCCTTTAGAGAAGGGACCATGATTTGGAAAAAAGCACGAGCATCAGCCGTGCCTCGTGTCTGCGGGCTCCTGCTACAAGgtaatccccgccccggcgcagggaacatcaacttctcgcccattccccatcttccccattccaccccatatttccactctcccctcccagtctccctgtccgtaGGCGCGCC
mCADM2 Unspl SL2 -44	Cloned in pcDNA5/FRT/TO mCADM2 Unspl SL2 Wt (-20) (HindIII/AscI)	AAGCTTCTGCTGCCGCCGATCCGAGTCCGCGGGTTCGAACACCGCAGCGGTGGGGACGGTGGGTCCGGCGGGCGCCGGGAGGAGGACACCAGCGGAGCCCTGCACTCTCGTGCCCCGCTCACCAGCATCTACTTGCCCCCTCGTTCCTTCCCCAGCCCTTTAGAGAAGGGACCATGAAAAGCACGAGCATCAGCCGTGCCTCCTTCTACAGTGTCTGCGGGCTCCTGCTACAAGgtaatccccgccccggcgcagggaacatcaacttctcgcccattccccatcttccccattccaccccatatttccactctcccctcccagtctccctgtccgtaGGCGCGCC
