# Supplementary material for: Exon Junction Complex Shapes the Transcriptome by Repressing Recursive Splicing
Source: Mol Cell. 2018 Nov 1;72(3):496–509.e9. doi: 10.1016/j.molcel.2018.09.033 (PMC6224609; doi:10.1016/j.molcel.2018.09.033)
Supplement: Table S6. Genomic Coordinates of High-Confidence RS-Lariats, Related to Figure 6 [file mmc3.xlsx]

## Sheet: Table_S6
High-confidence_Rslariats
id.intron	id.5bp	pos.relative.bp	gene	geneName	seq.5ss	seq.bp	nhits.mismatch
2:219130871:219131310:-	2:219131310:219131246:-	-376	ENSG00000127837	AAMP	TG	T	19
7:137639994:137641329:+	7:137639994:137640960:+	-370	ENSG00000237243	AC022173.2	GT	A	3
9:32418126:32418241:+	9:32418126:32418170:+	-72	ENSG00000122729	ACO1	GG	A	2
1:155030327:155030721:+	1:155030327:155030409:+	-313	ENSG00000143537	ADAM15	CT	G	1
11:67048203:67049741:+	11:67048203:67049357:+	-385	ENSG00000173020	ADRBK1	CG	T	1
16:90044047:90045709:+	16:90044047:90045285:+	-425	ENSG00000223959	AFG3L1P	TG	A	2
10:102122595:102122771:+	10:102122595:102122740:+	-32	ENSG00000256545	AL139819.1	AG	T	1
16:30078555:30078770:+	16:30078555:30078653:+	-118	ENSG00000149925	ALDOA	GA	T	1
13:52593049:52602454:+	13:52593049:52602431:+	-24	ENSG00000253710	ALG11	GT	C	4
12:56646682:56647584:-	12:56647584:56646840:-	-159	ENSG00000139645	ANKRD52	AG	C	1
14:24032712:24033368:-	14:24033368:24033094:-	-383	ENSG00000213983	AP1G2	GT	C	5
14:24032712:24033368:-	14:24033368:24033089:-	-378	ENSG00000213983	AP1G2	GT	A	10
14:24032712:24033368:-	14:24033368:24033093:-	-382	ENSG00000213983	AP1G2	GT	C	15
1:150239057:150240189:-	1:150240189:150239489:-	-433	ENSG00000117362	APH1A	GA	C	6
9:32987730:32987844:-	9:32987844:32987750:-	-21	ENSG00000137074	APTX	GT	A	1
X:47426038:47426282:+	X:47426038:47426091:+	-192	ENSG00000078061	ARAF	CC	A	8
7:127231026:127231266:+	7:127231026:127231121:+	-146	ENSG00000004059	ARF5	GA	A	1
17:79826461:79827112:-	17:79827112:79826873:-	-413	ENSG00000141522	ARHGDIA	GT	C	4
11:120295067:120312812:+	11:120295067:120312513:+	-300	ENSG00000196914	ARHGEF12	GT	A	1
1:27100293:27100819:+	1:27100293:27100385:+	-435	ENSG00000117713	ARID1A	AC	A	1
1:235416125:235419065:-	1:235419065:235416154:-	-30	ENSG00000054267	ARID4B	GT	A	2
11:64677397:64678180:-	11:64678180:64677593:-	-197	ENSG00000110046	ATG2A	AT	C	1
3:194180271:194181560:-	3:194181560:194180613:-	-343	ENSG00000133657	ATP13A3	GA	A	2
17:3831622:3832739:-	17:3832739:3831962:-	-341	ENSG00000074370	ATP2A3	CG	T	1
12:89992521:89993076:-	12:89993076:89992933:-	-413	ENSG00000070961	ATP2B1	CT	A	1
1:154315272:154315588:+	1:154315272:154315424:+	-165	ENSG00000143515	ATP8B2	AG	A	2
2:74754187:74754717:-	2:74754717:74754645:-	-459	ENSG00000115307	AUP1	CC	A	5
6:31608084:31608305:-	6:31608305:31608259:-	-176	ENSG00000204463	BAG6	CG	T	1
11:118773618:118774161:-	11:118774161:118773955:-	-338	ENSG00000186174	BCL9L	AT	C	4
11:102221077:102221574:+	11:102221077:102221282:+	-293	ENSG00000110330	BIRC2	AG	A	1
12:53700464:53700749:+	12:53700464:53700553:+	-197	ENSG00000139637	C12orf10	GT	T	2
12:54107685:54108477:-	12:54108477:54107961:-	-277	ENSG00000012822	CALCOCO1	GT	A	1
19:47111739:47112381:+	19:47111739:47112190:+	-192	ENSG00000160014	CALM3	GG	A	5
19:13054351:13054526:+	19:13054351:13054407:+	-120	ENSG00000179218	CALR	GT	T	2
11:64950599:64950944:+	11:64950599:64950670:+	-275	ENSG00000014216	CAPN1	GA	T	1
21:44493414:44495879:-	21:44495879:44493471:-	-58	ENSG00000160200	CBS	GT	A	6
9:131600093:131600416:-	9:131600416:131600335:-	-243	ENSG00000171097	CCBL1	GT	A	1
12:539830:541031:+	12:539830:540994:+	-38	ENSG00000120647	CCDC77	GT	A	2
6:100009313:100009557:-	6:100009557:100009469:-	-157	ENSG00000112237	CCNC	TT	G	1
12:69987290:69991417:+	12:69987290:69990989:+	-429	ENSG00000166226	CCT2	GC	T	1
12:69991748:69992101:+	12:69991748:69991812:+	-290	ENSG00000166226	CCT2	GC	A	1
1:156287039:156287338:-	1:156287338:156287246:-	-208	ENSG00000163468	CCT3	AC	A	2
5:10258223:10258497:+	5:10258223:10258350:+	-148	ENSG00000150753	CCT5	GG	G	1
11:837942:838444:+	11:837942:838176:+	-269	ENSG00000177697	CD151	GG	A	1
1:207930359:207930884:+	1:207930359:207930480:+	-405	ENSG00000117335	CD46	AT	T	2
12:6958363:6958947:-	12:6958947:6958818:-	-456	ENSG00000111665	CDCA3	AG	A	3
16:88870953:88871169:+	16:88870953:88871040:+	-130	ENSG00000167513	CDT1	GT	G	1
5:68498333:68498745:+	5:68498333:68498498:+	-248	ENSG00000153044	CENPH	TG	A	8
11:65623202:65623713:-	11:65623713:65623411:-	-210	ENSG00000172757	CFL1	GC	C	1
12:6709836:6710219:-	12:6710219:6710143:-	-308	ENSG00000111642	CHD4	GT	T	1
12:22211501:22214214:+	12:22211501:22213849:+	-366	ENSG00000111726	CMAS	TT	A	1
6:75823030:75823460:-	6:75823460:75823352:-	-323	ENSG00000111799	COL12A1	AG	A	2
9:137706643:137707780:+	9:137706643:137707457:+	-324	ENSG00000130635	COL5A1	GG	C	3
7:130147214:130148503:-	7:130148503:130147531:-	-318	ENSG00000158623	COPG2	CA	T	1
17:17174122:17174322:-	17:17174322:17174221:-	-100	ENSG00000141030	COPS3	GT	C	1
11:67207735:67207910:-	11:67207910:67207836:-	-102	ENSG00000172725	CORO1B	GA	C	2
20:34214749:34218717:-	20:34218717:34215201:-	-453	ENSG00000214078	CPNE1	AG	G	1
22:51012145:51012350:-	22:51012350:51012288:-	-144	ENSG00000205560	CPT1B	GA	C	1
1:115276479:115280693:-	1:115280693:115276616:-	-138	ENSG00000009307	CSDE1	AT	C	1
8:145151240:145151486:+	8:145151240:145151276:+	-211	ENSG00000179091	CYC1	GT	A	1
2:74593146:74593747:-	2:74593747:74593521:-	-376	ENSG00000204843	DCTN1	GT	C	2
5:176941839:176942259:-	5:176942259:176942190:-	-352	ENSG00000183258	DDX41	CC	C	30
5:176941839:176942259:-	5:176942259:176942023:-	-185	ENSG00000183258	DDX41	CC	A	1
22:19126806:19130146:-	22:19130146:19127188:-	-383	ENSG00000100056	DGCR14	AT	A	4
20:61536954:61545758:-	20:61545758:61537239:-	-286	ENSG00000101191	DIDO1	GA	T	1
11:111863675:111864392:+	11:111863675:111864264:+	-129	ENSG00000150764	DIXDC1	GT	C	1
7:102962529:102963079:-	7:102963079:102962957:-	-429	ENSG00000105821	DNAJC2	AC	G	1
7:102963080:102963241:-	7:102963241:102963163:-	-84	ENSG00000105821	DNAJC2	TC	A	7
19:2189731:2227361:+	19:2189731:2227020:+	-342	ENSG00000104885	DOT1L	CT	T	46
9:140006207:140007257:-	9:140007257:140006229:-	-23	ENSG00000176978	DPP7	GT	A	2
11:65687887:65688354:+	11:65687887:65688102:+	-253	ENSG00000175550	DRAP1	GG	A	1
17:18001584:18010467:+	17:18001584:18010406:+	-62	ENSG00000108591	DRG2	TC	A	1
14:102496499:102516050:+	14:102496499:102515866:+	-185	ENSG00000197102	DYNC1H1	GT	C	3
X:48382087:48382277:+	X:48382087:48382190:+	-88	ENSG00000147155	EBP	GT	T	2
8:132962216:132991592:+	8:132962216:132991266:+	-327	ENSG00000132294	EFR3A	TT	G	3
9:140669561:140697695:+	9:140669561:140697613:+	-83	ENSG00000181090	EHMT1	TT	T	13
1:36359638:36359915:+	1:36359638:36359732:+	-184	ENSG00000092847	EIF2C1	TC	C	1
1:36379443:36379784:+	1:36379443:36379570:+	-215	ENSG00000092847	EIF2C1	CT	T	1
19:10227666:10229632:-	19:10229632:10227822:-	-157	ENSG00000130811	EIF3G	CT	C	6
3:186502825:186503952:+	3:186502825:186503818:+	-135	ENSG00000156976	EIF4A2	TT	T	9
11:10825598:10825965:-	11:10825965:10825928:-	-331	ENSG00000110321	EIF4G2	AT	C	2
12:7084391:7084857:+	12:7084391:7084837:+	-21	ENSG00000126749	EMG1	GT	A	2
19:55597294:55597759:+	19:55597294:55597548:+	-212	ENSG00000131037	EPS8L1	GC	T	3
10:116620990:116621193:+	10:116620990:116621058:+	-136	ENSG00000151553	FAM160B1	GT	A	1
6:119281350:119345978:-	6:119345978:119281580:-	-231	ENSG00000111879	FAM184A	GT	T	1
3:56694863:56696518:-	3:56696518:56694958:-	-96	ENSG00000163946	FAM208A	AT	C	1
11:63978083:63979116:+	11:63978083:63978790:+	-327	ENSG00000149781	FERMT3	AT	G	1
17:18152036:18152197:-	17:18152197:18152124:-	-89	ENSG00000177731	FLII	GT	A	2
17:18152198:18157033:-	17:18157033:18152643:-	-446	ENSG00000177731	FLII	AC	C	4
X:153577405:153581825:-	X:153581825:153577753:-	-349	ENSG00000196924	FLNA	GT	T	1
X:153580390:153580815:-	X:153580815:153580638:-	-249	ENSG00000196924	FLNA	AA	A	1
X:153580816:153581043:-	X:153581043:153580940:-	-125	ENSG00000196924	FLNA	GC	C	1
17:43323577:43323871:+	17:43323577:43323704:+	-168	ENSG00000184922	FMNL1	TC	G	1
15:91419692:91420125:+	15:91419692:91419775:+	-351	ENSG00000140564	FURIN	GT	G	11
1:230371760:230372098:+	1:230371760:230371851:+	-248	ENSG00000143641	GALNT2	GT	G	6
11:62397749:62397977:-	11:62397977:62397909:-	-161	ENSG00000089597	GANAB	CT	C	3
19:14589380:14589577:-	19:14589577:14589526:-	-147	ENSG00000123159	GIPC1	CC	A	1
X:100656336:100656797:-	X:100656797:100656419:-	-84	ENSG00000102393	GLA	GT	A	1
20:57484739:57485005:+	20:57484739:57484783:+	-223	ENSG00000087460	GNAS	AT	A	2
5:180668419:180669340:-	5:180669340:180668487:-	-69	ENSG00000204628	GNB2L1	AC	A	1
16:58752205:58752592:-	16:58752592:58752522:-	-318	ENSG00000125166	GOT2	CA	T	1
19:34856165:34857687:+	19:34856165:34857292:+	-396	ENSG00000105220	GPI	TC	C	1
19:34868408:34868639:+	19:34868408:34868475:+	-165	ENSG00000105220	GPI	CG	T	2
19:1105185:1105364:+	19:1105185:1105281:+	-84	ENSG00000167468	GPX4	TG	T	3
19:35514140:35514330:+	19:35514140:35514248:+	-83	ENSG00000089351	GRAMD1A	CC	G	2
16:11980469:11980788:-	16:11980788:11980678:-	-210	ENSG00000103342	GSPT1	GT	A	2
19:4496299:4498302:+	19:4496299:4498020:+	-283	ENSG00000167674	HDGFRP2	GC	A	1
14:31762819:31763310:-	14:31763310:31763217:-	-399	ENSG00000129493	HEATR5A	GT	A	2
10:69714496:69714887:-	10:69714887:69714770:-	-275	ENSG00000148634	HERC4	AT	A	1
7:26232994:26233314:-	7:26233314:26233246:-	-253	ENSG00000122566	HNRNPA2B1	GT	T	12
19:39336376:39338071:-	19:39338071:39336619:-	-244	ENSG00000104824	HNRNPL	AA	T	1
1:245022144:245022676:-	1:245022676:245022585:-	-442	ENSG00000153187	HNRNPU	GT	T	3
X:53458855:53459359:-	X:53459359:53459195:-	-341	ENSG00000072506	HSD17B10	GT	T	2
X:153053053:153053590:-	X:153053590:153053378:-	-326	ENSG00000067829	IDH3G	GC	A	1
19:10790492:10793800:+	19:10790492:10793359:+	-442	ENSG00000129351	ILF3	CC	T	3
3:49061838:49062235:-	3:49062235:49061971:-	-134	ENSG00000178035	IMPDH2	TG	A	1
3:49063500:49064030:-	3:49064030:49063789:-	-290	ENSG00000178035	IMPDH2	GG	T	1
3:49063853:49064480:-	3:49064480:49064214:-	-362	ENSG00000178035	IMPDH2	AT	A	6
14:105169442:105169631:+	14:105169442:105169531:+	-101	ENSG00000203485	INF2	CC	A	1
11:71939771:71941164:+	11:71939771:71941037:+	-128	ENSG00000165458	INPPL1	AT	A	2
7:1538489:1538797:-	7:1538797:1538720:-	-232	ENSG00000164880	INTS1	GT	T	5
13:98642380:98645358:+	13:98642380:98645217:+	-142	ENSG00000065150	IPO5	GA	T	3
13:98662135:98662356:+	13:98662135:98662171:+	-186	ENSG00000065150	IPO5	AT	A	1
1:201823951:201824251:+	1:201823951:201824150:+	-102	ENSG00000198700	IPO9	GC	C	3
15:90976951:91017127:+	15:90976951:91017029:+	-99	ENSG00000140575	IQGAP1	AT	A	2
19:6418593:6420155:-	19:6420155:6418751:-	-159	ENSG00000088247	KHSRP	TC	G	5
17:26943216:26943771:-	17:26943771:26943461:-	-246	ENSG00000007202	KIAA0100	GT	A	1
8:48586363:48614517:+	8:48586363:48614425:+	-93	ENSG00000164808	KIAA0146	AG	A	1
12:105516338:105520012:+	12:105516338:105519865:+	-148	ENSG00000136051	KIAA1033	GT	T	2
17:43009611:43011985:-	17:43011985:43010041:-	-431	ENSG00000186185	KIF18B	CC	A	1
12:39763714:39764063:-	12:39764063:39763953:-	-240	ENSG00000139116	KIF21A	AA	A	1
6:42986086:42986370:+	6:42986086:42986147:+	-224	ENSG00000124702	KLHDC3	CC	G	2
17:45750384:45755673:+	17:45750384:45755459:+	-215	ENSG00000108424	KPNB1	AC	T	1
X:153129005:153132579:-	X:153132579:153129379:-	-375	ENSG00000198910	L1CAM	CC	T	1
18:6977881:6978377:-	18:6978377:6978269:-	-389	ENSG00000101680	LAMA1	GT	C	1
20:60921653:60927416:-	20:60927416:60921749:-	-97	ENSG00000130702	LAMA5	CC	A	4
5:154173360:154173659:+	5:154173360:154173425:+	-235	ENSG00000155506	LARP1	GG	C	4
4:41648140:41648501:+	4:41648140:41648295:+	-207	ENSG00000064042	LIMCH1	GA	A	1
17:75089326:75090151:+	17:75089326:75090111:+	-41	ENSG00000234912	LINC00338	GT	A	3
1:156104599:156107444:+	1:156104599:156107017:+	-428	ENSG00000160789	LMNA	CT	T	3
1:156105692:156106004:+	1:156105692:156105744:+	-261	ENSG00000160789	LMNA	CT	A	1
15:42840443:42840654:-	15:42840654:42840568:-	-126	ENSG00000180979	LRRC57	GG	A	1
11:47330531:47330831:+	11:47330531:47330663:+	-169	ENSG00000110514	MADD	GA	A	2
8:145160543:145160978:+	8:145160543:145160822:+	-157	ENSG00000179632	MAF1	GC	A	4
1:27681844:27682590:-	1:27682590:27682210:-	-367	ENSG00000142733	MAP3K6	CT	C	2
2:85768756:85769277:+	2:85768756:85769036:+	-242	ENSG00000168906	MAT2A	GT	C	1
11:119182660:119183138:-	11:119183138:119183005:-	-346	ENSG00000076706	MCAM	AA	T	2
3:127327225:127327674:+	3:127327225:127327308:+	-367	ENSG00000073111	MCM2	AC	C	2
17:38189426:38189709:-	17:38189709:38189623:-	-198	ENSG00000008838	MED24	CT	G	8
19:50333345:50333767:+	19:50333345:50333401:+	-367	ENSG00000104973	MED25	TT	C	3
17:74729060:74729602:+	17:74729060:74729535:+	-68	ENSG00000181038	METTL23	AT	A	3
10:103553502:103553755:-	10:103553755:103553587:-	-86	ENSG00000198408	MGEA5	GG	A	6
17:73261783:73262273:+	17:73261783:73262044:+	-230	ENSG00000125445	MRPS7	GT	C	1
14:105929521:105931010:+	14:105929521:105930819:+	-192	ENSG00000182979	MTA1	CT	G	1
1:93599260:93599484:+	1:93599260:93599345:+	-140	ENSG00000143033	MTF2	GG	A	6
17:1371418:1371790:-	17:1371790:1371705:-	-288	ENSG00000197879	MYO1C	CT	C	8
11:61548610:61549044:+	11:61548610:61548673:+	-372	ENSG00000124920	MYRF	TG	G	1
18:55273984:55274565:-	18:55274565:55274399:-	-416	ENSG00000134440	NARS	GT	C	1
1:36023825:36024707:+	1:36023825:36024689:+	-19	ENSG00000020129	NCDN	GT	G	2
2:232321476:232322511:-	2:232322511:232321742:-	-267	ENSG00000115053	NCL	GA	T	2
2:232325274:232325577:-	2:232325577:232325479:-	-206	ENSG00000115053	NCL	AC	G	2
2:232325274:232325577:-	2:232325577:232325469:-	-196	ENSG00000115053	NCL	AC	A	2
19:3205937:3209167:+	19:3205937:3208983:+	-185	ENSG00000125912	NCLN	GT	C	1
17:29679275:29684286:+	17:29679275:29684071:+	-216	ENSG00000196712	NF1	GA	C	2
9:33468421:33468870:-	9:33468870:33468728:-	-308	ENSG00000165271	NOL6	GG	A	9
20:57273740:57274252:+	20:57273740:57273816:+	-437	ENSG00000215440	NPEPL1	TG	A	2
11:47837202:47839673:-	11:47839673:47837555:-	-354	ENSG00000030066	NUP160	AT	T	1
9:131743543:131745180:+	9:131743543:131744894:+	-287	ENSG00000095319	NUP188	GT	A	1
11:63764543:63765158:+	11:63764543:63765003:+	-156	ENSG00000167770	OTUB1	GT	T	4
11:72291669:72292523:-	11:72292523:72291930:-	-262	ENSG00000186642	PDE2A	GT	G	2
11:72300837:72301288:-	11:72301288:72300952:-	-116	ENSG00000186642	PDE2A	GG	A	1
12:48528726:48529073:+	12:48528726:48528798:+	-276	ENSG00000152556	PFKM	AC	A	1
X:133547521:133547852:+	X:133547521:133547620:+	-233	ENSG00000156531	PHF6	CT	A	1
16:88782263:88786129:-	16:88786129:88782339:-	-77	ENSG00000103335	PIEZO1	GT	T	3
19:49949681:49950724:-	19:49950724:49949837:-	-157	ENSG00000104872	PIH1D1	AA	A	1
19:49950675:49951316:-	19:49951316:49951107:-	-433	ENSG00000104872	PIH1D1	GC	A	3
18:39617656:39629831:+	18:39617656:39629574:+	-258	ENSG00000078142	PIK3C3	AG	C	2
6:37138549:37138756:+	6:37138549:37138670:+	-87	ENSG00000137193	PIM1	GC	C	4
11:64033358:64033597:+	11:64033358:64033468:+	-130	ENSG00000149782	PLCB3	AG	A	2
11:64033787:64033966:+	11:64033787:64033870:+	-97	ENSG00000149782	PLCB3	GG	A	3
1:16057687:16059106:+	1:16057687:16058915:+	-192	ENSG00000116786	PLEKHM2	CA	T	2
3:126741595:126747023:+	3:126741595:126746822:+	-202	ENSG00000114554	PLXNA1	GA	A	1
22:50716443:50716948:-	22:50716948:50716862:-	-420	ENSG00000196576	PLXNB2	GT	T	2
19:50909664:50912378:+	19:50909664:50912153:+	-226	ENSG00000062822	POLD1	GT	A	2
15:89861981:89862330:-	15:89862330:89862244:-	-264	ENSG00000140521	POLG	GT	T	2
15:89869970:89870294:-	15:89870294:89870223:-	-254	ENSG00000140521	POLG	GT	A	2
17:7400675:7400968:+	17:7400675:7400762:+	-207	ENSG00000181222	POLR2A	GA	A	1
2:27606468:27607634:-	2:27607634:27606836:-	-369	ENSG00000115241	PPM1G	CC	A	1
22:50875417:50875934:+	22:50875417:50875891:+	-44	ENSG00000100239	PPP6R2	GT	A	2
6:32125414:32125616:+	6:32125414:32125485:+	-132	ENSG00000221988	PPT2	AT	C	1
1:45980310:45980667:-	1:45980667:45980601:-	-292	ENSG00000117450	PRDX1	GG	G	2
1:173450465:173454564:+	1:173450465:173454557:+	-8	ENSG00000117592	PRDX6	AT	G	4
2:27354377:27354950:-	2:27354950:27354598:-	-222	ENSG00000138073	PREB	TG	T	2
2:44548585:44549993:-	2:44549993:44548972:-	-388	ENSG00000138078	PREPL	CA	C	1
12:49396654:49396789:-	12:49396789:49396689:-	-36	ENSG00000181929	PRKAG1	GT	A	1
19:11557087:11558507:+	19:11557087:11558306:+	-202	ENSG00000130175	PRKCSH	GG	A	9
17:1556978:1562057:-	17:1562057:1557092:-	-115	ENSG00000174231	PRPF8	TG	C	9
17:1559860:1560055:-	17:1560055:1559959:-	-100	ENSG00000174231	PRPF8	TT	A	2
17:1562843:1563295:-	17:1563295:1563162:-	-320	ENSG00000174231	PRPF8	GT	C	1
16:2868684:2871366:+	16:2868684:2871109:+	-258	ENSG00000007038	PRSS21	TG	T	1
2:233387412:233387769:+	2:233387412:233387506:+	-264	ENSG00000237412	PRSS56	TT	A	2
2:233387770:233388125:+	2:233387770:233387840:+	-286	ENSG00000237412	PRSS56	AC	C	1
16:31143657:31144166:-	16:31144166:31144050:-	-394	ENSG00000052344	PRSS8	CT	A	4
17:30807164:30807770:+	17:30807164:30807631:+	-140	ENSG00000108671	PSMD11	GC	A	3
1:151238480:151238995:+	1:151238480:151238887:+	-109	ENSG00000159352	PSMD4	GC	T	10
9:114986264:114997177:-	9:114997177:114986413:-	-150	ENSG00000119314	PTBP3	GT	A	1
12:72167739:72175810:+	12:72167739:72175782:+	-29	ENSG00000080371	RAB21	GT	A	4
11:61674943:61675129:-	11:61675129:61675058:-	-116	ENSG00000167994	RAB3IL1	CT	G	1
X:16870246:16870673:-	X:16870673:16870275:-	-30	ENSG00000102054	RBBP7	GT	A	1
16:53500970:53504294:+	16:53500970:53503890:+	-405	ENSG00000103479	RBL2	GT	A	1
20:34328520:34329911:-	20:34329911:34328768:-	-249	ENSG00000131051	RBM39	CA	T	5
19:1818843:1820394:-	19:1820394:1819095:-	-253	ENSG00000079313	REXO1	AG	G	1
12:120995096:121003230:+	12:120995096:121002927:+	-304	ENSG00000022840	RNF10	CC	T	1
1:45101702:45110666:+	1:45101702:45110397:+	-270	ENSG00000187147	RNF220	AG	A	4
2:11355539:11355771:-	2:11355771:11355680:-	-142	ENSG00000134318	ROCK2	AT	A	3
19:5690517:5690831:+	19:5690517:5690573:+	-259	ENSG00000130255	RPL36	CC	A	1
8:146015348:146015855:-	8:146015855:146015739:-	-392	ENSG00000161016	RPL8	GT	G	2
12:120636797:120637288:-	12:120637288:120637234:-	-438	ENSG00000089157	RPLP0	CA	T	5
19:54705355:54710420:+	19:54705355:54710269:+	-152	ENSG00000170889	RPS9	GC	A	10
16:837242:837744:-	16:837744:837643:-	-402	ENSG00000007376	RPUSD1	GC	A	4
1:155230242:155230450:-	1:155230450:155230368:-	-127	ENSG00000116521	SCAMP3	CC	G	1
8:144874304:144874805:-	8:144874805:144874701:-	-398	ENSG00000180900	SCRIB	CC	C	15
8:144892775:144893242:-	8:144893242:144892856:-	-82	ENSG00000180900	SCRIB	CC	G	1
8:144893243:144893515:-	8:144893515:144893451:-	-209	ENSG00000180900	SCRIB	GC	T	4
3:10346841:10353782:-	3:10353782:10347256:-	-416	ENSG00000157020	SEC13	TG	A	3
3:127785797:127786263:+	3:127785797:127785863:+	-401	ENSG00000058262	SEC61A1	GG	A	1
17:75484322:75484808:+	17:75484322:75484370:+	-439	ENSG00000184640	2009-09-01	AT	C	1
11:65825525:65826671:+	11:65825525:65826373:+	-299	ENSG00000087365	SF3B2	AT	T	4
12:57625994:57626486:+	12:57625994:57626323:+	-164	ENSG00000182199	SHMT2	TC	T	4
19:4175758:4177135:-	19:4177135:4175863:-	-106	ENSG00000077463	SIRT6	GG	A	1
22:19165379:19165753:-	22:19165753:19165467:-	-89	ENSG00000100075	SLC25A1	GC	A	1
7:150761699:150761934:+	7:150761699:150761786:+	-149	ENSG00000164889	SLC4A2	CC	G	5
1:44463412:44463697:-	1:44463697:44463585:-	-174	ENSG00000196517	SLC6A9	TT	G	2
12:54575955:54576407:-	12:54576407:54576304:-	-350	ENSG00000123415	SMUG1	GT	A	2
6:86387211:86387586:-	6:86387586:86387377:-	-167	ENSG00000203875	SNHG5	CG	T	829
2:96949091:96949451:-	2:96949451:96949281:-	-191	ENSG00000144028	SNRNP200	GG	A	6
17:26911271:26912233:-	17:26912233:26911695:-	-425	ENSG00000076382	SPAG5	TA	G	2
16:2820859:2821369:+	16:2820859:2821367:+	-3	ENSG00000167978	SRRM2	GT	C	1
17:74731958:74732546:-	17:74732546:74732410:-	-453	ENSG00000161547	SRSF2	CC	C	1
9:125898461:125898794:-	9:125898794:125898715:-	-255	ENSG00000165209	STRBP	GT	A	2
19:47223596:47224028:-	19:47224028:47223943:-	-348	ENSG00000090372	STRN4	GC	G	2
11:125482884:125484218:+	11:125482884:125484035:+	-184	ENSG00000134910	STT3A	GT	A	1
19:39961997:39962244:+	19:39961997:39962030:+	-215	ENSG00000196235	SUPT5H	GT	A	1
19:39964603:39964873:+	19:39964603:39964690:+	-184	ENSG00000196235	SUPT5H	GG	T	2
1:43896170:43896619:+	1:43896170:43896251:+	-369	ENSG00000198198	SZT2	AC	G	1
6:42025127:42045270:+	6:42025127:42044977:+	-294	ENSG00000137413	TAF8	CT	A	1
12:64878083:64879234:+	12:64878083:64879164:+	-71	ENSG00000183735	TBK1	TG	T	3
5:145883387:145886590:+	5:145883387:145886550:+	-41	ENSG00000113649	TCERG1	AA	T	2
16:89944869:89949758:+	16:89944869:89949718:+	-41	ENSG00000141002	TCF25	GA	T	1
14:96176887:96178139:-	14:96178139:96177105:-	-219	ENSG00000100721	TCL1A	AT	G	2
14:20852873:20853268:-	14:20853268:20853213:-	-341	ENSG00000129566	TEP1	GC	T	1
19:2811596:2812024:+	19:2811596:2811698:+	-327	ENSG00000172009	THOP1	GA	C	1
19:7998889:7999123:-	19:7999123:7999064:-	-176	ENSG00000104980	TIMM44	AG	A	10
X:47442807:47444603:+	X:47442807:47444366:+	-238	ENSG00000102265	TIMP1	AA	A	2
X:47444335:47444941:+	X:47444335:47444723:+	-219	ENSG00000102265	TIMP1	TC	C	1
9:35714685:35715184:-	9:35715184:35715072:-	-388	ENSG00000137076	TLN1	GG	T	2
19:19231976:19232477:-	19:19232477:19232417:-	-442	ENSG00000064545	TMEM161A	GC	T	6
8:94797961:94798450:+	8:94797961:94798425:+	-26	ENSG00000164953	TMEM67	GT	A	1
1:12183341:12183771:+	1:12183341:12183413:+	-359	ENSG00000120949	TNFRSF8	AT	A	2
17:38545900:38546416:-	17:38546416:38546305:-	-406	ENSG00000131747	TOP2A	GT	C	2
17:38556662:38556915:-	17:38556915:38556835:-	-174	ENSG00000131747	TOP2A	CT	T	1
3:25656780:25657077:-	3:25657077:25656955:-	-176	ENSG00000077097	TOP2B	GC	A	1
3:133335770:133336170:-	3:133336170:133336085:-	-316	ENSG00000163781	TOPBP1	CT	C	1
9:35685137:35685548:-	9:35685548:35685486:-	-350	ENSG00000198467	TPM2	AG	T	4
1:186294987:186295367:-	1:186295367:186295260:-	-274	ENSG00000047410	TPR	GA	T	2
1:36605421:36605767:-	1:36605767:36605733:-	-313	ENSG00000054116	TRAPPC3	AG	T	2
19:59059853:59060697:+	19:59059853:59060472:+	-226	ENSG00000130726	TRIM28	GC	C	2
12:58139528:58140132:+	12:58139528:58140025:+	-108	ENSG00000135452	TSPAN31	CT	A	18
17:2236419:2237010:-	17:2237010:2236871:-	-453	ENSG00000167721	TSR1	AT	A	1
2:179462547:179462785:-	2:179462785:179462585:-	-39	ENSG00000155657	TTN	GG	A	2
2:179545899:179546465:-	2:179546465:179546274:-	-376	ENSG00000155657	TTN	AA	A	1966
10:135106743:135107273:-	10:135107273:135107132:-	-390	ENSG00000130640	TUBGCP2	GC	A	2
13:113153251:113181798:-	13:113181798:113153358:-	-108	ENSG00000126216	TUBGCP3	TT	G	1
19:18685680:18685866:+	19:18685680:18685754:+	-113	ENSG00000221983	UBA52	AG	T	27
1:154229539:154229821:+	1:154229539:154229670:+	-152	ENSG00000143569	UBAP2L	CA	C	1
12:109958953:109959245:+	12:109958953:109959057:+	-189	ENSG00000151148	UBE3B	GA	A	1
17:42286370:42286909:-	17:42286909:42286809:-	-440	ENSG00000108312	UBTF	GA	C	2
19:4446195:4446410:-	19:4446410:4446333:-	-139	ENSG00000167671	UBXN6	GT	A	1
6:34823481:34824015:+	6:34823481:34823632:+	-384	ENSG00000065060	UHRF1BP1	GT	G	1
19:17750027:17750334:-	19:17750334:17750241:-	-215	ENSG00000130477	UNC13A	AA	G	1
6:31750623:31763027:-	6:31763027:31750875:-	-253	ENSG00000204394	VARS	GT	C	1
1:150053424:150053965:+	1:150053424:150053519:+	-447	ENSG00000136631	VPS45	TG	A	1
6:33256013:33256628:-	6:33256628:33256392:-	-380	ENSG00000227057	WDR46	AA	A	16
14:89073587:89076022:+	14:89073587:89075663:+	-360	ENSG00000100722	ZC3H14	CT	T	4
22:41735820:41751760:+	22:41735820:41751569:+	-192	ENSG00000100403	ZC3H7B	TC	A	2
12:72008719:72013189:-	12:72013189:72009015:-	-297	ENSG00000133858	ZFC3H1	AA	C	3
1:40944708:40945004:+	1:40944708:40944853:+	-152	ENSG00000187815	ZFP69	AT	A	6
