# Supplementary material for: Exon Junction Complex Shapes the Transcriptome by Repressing Recursive Splicing
Source: Mol Cell. 2018 Nov 1;72(3):496–509.e9. doi: 10.1016/j.molcel.2018.09.033 (PMC6224609; doi:10.1016/j.molcel.2018.09.033)
Supplement: Table S7. Accession Numbers for RNA-Seq Data from the ENCODE Consortium Used in Figure 2B [file mmc4.csv]

ENCODE KD Experiments Accesion Number
Protein	ENCODE experiment number
SUCLG1	ENCSR101OPF
CPSF7	ENCSR222LRL
AKAP8L	ENCSR809ISU
RPS3	ENCSR410MIQ
SRFBP1	ENCSR813NZP
XRCC6	ENCSR232CPD
GRWD1	ENCSR528ASX
BUD13	ENCSR267RHP
DDX28	ENCSR205VSQ
RBM25	ENCSR149DMY
SLBP	ENCSR112YTD
DNAJC2	ENCSR577OVP
EIF2S2	ENCSR076PMZ
DDX52	ENCSR560RSZ
SRSF5	ENCSR906RHU
AGGF1	ENCSR812TLY
PCBP2	ENCSR648QFY
GTF2F1	ENCSR188IPO
YBX3	ENCSR306EIU
EEF2	ENCSR181RLB
DHX30	ENCSR345VVZ
HNRNPAB	ENCSR778WPL
YTHDC2	ENCSR843LYF
RECQL	ENCSR310VND
EIF2S1	ENCSR546MBH
SRP68	ENCSR312SRB
LSM11	ENCSR762FEO
HNRNPA0	ENCSR552NBS
UBE2L3	ENCSR362XMY
DDX21	ENCSR961WVL
PSIP1	ENCSR611LQB
SF3B4	ENCSR081XRA
HLTF	ENCSR958NDU
PCBP1	ENCSR545AIK
DNAJC21	ENCSR079LMZ
HSPD1	ENCSR222ABK
PABPN1	ENCSR416ZJH
NELFE	ENCSR201WFU
SART3	ENCSR954HAY
MBNL1	ENCSR222COT
CCAR1	ENCSR386YEV
MAGOH	ENCSR849STR
HNRNPA1	ENCSR048BWH
SRSF9	ENCSR113HRG
SRSF7	ENCSR464ADT
TUFM	ENCSR602AWR
EIF3D	ENCSR660ETT
XRCC5	ENCSR715XZS
XPO5	ENCSR453HKS
ILF3	ENCSR269HQA
CSTF2T	ENCSR286OKW
LARP7	ENCSR770OWW
EWSR1	ENCSR831YGP
TFIP11	ENCSR911DGK
CIRBP	ENCSR056QEW
SUB1	ENCSR047AJA
GEMIN5	ENCSR398GHW
MSI2	ENCSR169QQW
BCCIP	ENCSR606QIX
MAK16	ENCSR517JHY
STAU1	ENCSR777EDL
DDX51	ENCSR029LGJ
IGF2BP3	ENCSR302JQA
RBFOX2	ENCSR336DFS
DDX1	ENCSR208GPE
FUS	ENCSR325OOM
HNRNPC	ENCSR634KBO
HNRNPA2B1	ENCSR794NUE
AKAP1	ENCSR338CON
MATR3	ENCSR792XFP
DAZAP1	ENCSR907UTB
EIF3A	ENCSR258VGD
DDX3X	ENCSR000KYM
AATF	ENCSR973QSV
HNRNPU	ENCSR047IUS
SSRP1	ENCSR902WSK
SUPT6H	ENCSR530BOP
PPP1R8	ENCSR844QNT
PABPC1	ENCSR192GBD
RRP9	ENCSR210KJB
NONO	ENCSR398HXV
FASTKD2	ENCSR608IAI
RPS3A	ENCSR788YGG
ASCC1	ENCSR253DCB
SMN1	ENCSR129ROE
KHDRBS1	ENCSR023HWI
AARS	ENCSR599UDS
CSTF2	ENCSR885YOI
HNRNPF	ENCSR392HSJ
HNRNPUL1	ENCSR034VBA
RPS10	ENCSR004RGI
SNRNP200	ENCSR943LIB
TIAL1	ENCSR927TSP
TRIM56	ENCSR300QFQ
U2AF2	ENCSR904CJQ
DDX55	ENCSR331DUD
U2AF1	ENCSR342EDG
SFPQ	ENCSR535YPK
CCAR2	ENCSR984CLJ
UTP18	ENCSR165VBD
LARP4	ENCSR866XLI
PPIL4	ENCSR556FNN
HNRNPK	ENCSR529JNJ
PUM1	ENCSR745WVZ
PUF60	ENCSR558XNA
TARDBP	ENCSR134JRE
TIA1	ENCSR694LKY
GRSF1	ENCSR835RMN
PABPC4	ENCSR047EEG
PRPF6	ENCSR783LUA
NOL12	ENCSR227AVS
RBM17	ENCSR898OPN
ADAR	ENCSR164TLB
PRPF8	ENCSR137HKS
DROSHA	ENCSR624XHG
CPSF6	ENCSR895BTE
TROVE2	ENCSR060KRD
EFTUD2	ENCSR117WLY
ABCF1	ENCSR721MXZ
EIF4G1	ENCSR712CSN
PUM2	ENCSR118XYK
IGF2BP2	ENCSR952RRH
EIF4B	ENCSR774BXV
SERBP1	ENCSR925RNE
TBRG4	ENCSR079IPT
PES1	ENCSR891DYO
PKM	ENCSR978CSQ
RPS19	ENCSR098NHI
NCBP2	ENCSR361LBE
XRN2	ENCSR717SJA
SRSF4	ENCSR697GLD
SND1	ENCSR232XRZ
ILF2	ENCSR126ARZ
IGF2BP1	ENCSR629EWX
STIP1	ENCSR082UWF
HNRNPM	ENCSR746NIM
G3BP2	ENCSR246SOU
EIF4A3	ENCSR961YAG
RBM15	ENCSR627NVU
RTF1	ENCSR783YSQ
RBM34	ENCSR560AYQ
G3BP1	ENCSR792CBM
RAVER1	ENCSR904BCZ
SMNDC1	ENCSR408SDL
DDX6	ENCSR119QWQ
RBM15	ENCSR385UPQ
SBDS	ENCSR219DXZ
DDX55	ENCSR856CJK
SF1	ENCSR562CCA
ZRANB2	ENCSR850PWM
TAF15	ENCSR611ZAL
FUBP3	ENCSR373KOF
RBM39	ENCSR678WOA
RCC2	ENCSR921KDS
PHF6	ENCSR322XVS
KHSRP	ENCSR561CBC
APOBEC3C	ENCSR963RLK
CNOT7	ENCSR113PYX
FAM120A	ENCSR492BKM
NPM1	ENCSR346DZQ
UCHL5	ENCSR678MVE
RBM22	ENCSR947OIM
DDX24	ENCSR067LLB
FXR2	ENCSR577XBW
CELF1	ENCSR605MFS
PNPT1	ENCSR191VWK
SLTM	ENCSR234YMW
TRA2A	ENCSR916WOI
EXOSC9	ENCSR812EIA
DDX27	ENCSR584LDM
PPIG	ENCSR529MBZ
SUPV3L1	ENCSR778SIU
FIP1L1	ENCSR511BNY
BCLAF1	ENCSR410ZPU
PTBP1	ENCSR527IVX
PUS1	ENCSR618IQH
SSB	ENCSR891AXF
FKBP4	ENCSR379VXW
AGO1	ENCSR268JDD
EIF3G	ENCSR143UET
EIF4G2	ENCSR040FSN
FXR1	ENCSR780YFF
PA2G4	ENCSR309PPC
SUGP2	ENCSR192BPV
NFX1	ENCSR007XKL
PARN	ENCSR306IOF
QKI	ENCSR256PLH
SRSF1	ENCSR066VOO
ESF1	ENCSR077BPR
TRIP6	ENCSR152IWT
UPF2	ENCSR810FHY
